# Supplementary material for: Application of Bacteriophages on Shiga Toxin-Producing Escherichia coli (STEC) Biofilm
Source: Antibiotics (Basel). 2021 Nov 20;10(11):1423. doi: 10.3390/antibiotics10111423 (PMC8614735; doi:10.3390/antibiotics10111423)
Supplement: Supplementary file 1 [file antibiotics-10-01423-s001.zip]

Archive with 1 entries (1 files):
- antibiotics-1424365-supplementary.pdf
